# Supplementary material for: Structural Insights of the DciA Helicase Loader in Its Relationship with DNA
Source: Int J Mol Sci. 2023 Jan 11;24(2):1427. doi: 10.3390/ijms24021427 (PMC9865707; doi:10.3390/ijms24021427)
Supplement: Supplementary file 1 [file ijms-24-01427-s001.zip]

Archive with 1 entries (1 files):
- ijms-2111522-supplementary.pdf
